# Supplementary material for: Engineering Chimeras by Fusing Plant Receptor-like Kinase EMS1 and BRI1 Reveals the Two Receptors’ Structural Specificity and Molecular Mechanisms
Source: Int J Mol Sci. 2022 Feb 15;23(4):2155. doi: 10.3390/ijms23042155 (PMC8876890; doi:10.3390/ijms23042155)
Supplement: Supplementary file 1 [file ijms-23-02155-s001.zip]

Archive with 1 entries (1 files):
- ijms-1590569-supplementary.pdf
